# Supplementary material for: A ‘torn bag mechanism’ of small extracellular vesicle release via limiting membrane rupture of en bloc released amphisomes (amphiectosomes)
Source: eLife. 2025 Feb 7;13:RP95828. doi: 10.7554/eLife.95828 (PMC11805505; doi:10.7554/eLife.95828)
Supplement: Figure 2—figure supplement 1—source data 1. [file elife-95828-fig2-figsupp1-data1.xlsx]

## Sheet: Munka1
Ctrl Membrane	Ctrl Cytoplasm	Chloro Membrane	Chloro Cytoplasm
0.815	0.4515	0.9293	0.7177
0.7653	0.7332	0.939	0.7572
0.6921	0.2006	0.8691	0.6999
0.76	0.7076	0.8412	0.7165
0.7502	0.2181	0.897	0.5646
0.7386	0.7428	0.8941	0.6094
0.862	0.7403	0.8095	0.5281
0.8785	0.6041	0.8446	0.7711
0.8843	0.6339	0.8184	0.4765
0.9152	0.494	0.9095	0.6297
0.8362	0.7182	0.9264	0.5636
0.8159	0.2765	0.9082	0.4939
0.8601	0.6934	0.9152	0.7294
0.862	0.5323	0.8501	0.7054
0.8498	0.5248	0.8107	0.6149
0.8351	0.15	0.8279	0.6029
0.8332	0.5909	0.8957	0.6226
0.9154	0.5578	0.8593	0.6688
0.9366	0.4249	0.8447	0.7494
0.9399	0.5696	0.824	0.6987
0.93	0.1756	0.9314	0.67
0.9269	0.2726	0.9079	0.6507
0.8285	0.3543	0.928	0.6855
0.8416	0.5739	0.8341	0.8227
0.9264	0.2231	0.8385	0.8667
0.8717	0.6902	0.7988	0.6909
0.9366	0.5214	0.8054	0.7701
0.9493	0.2999	0.9344	0.7752
0.8913	0.5696	0.8039	0.4175
0.8763	0.6069	0.9309	0.7351
0.8913	0.539	0.9359	0.802
0.9379	0.6821	0.864	0.6483
0.8395	0.5594	0.8179	0.4337
0.8866	0.6903	0.8529	0.634
0.911	0.7446	0.8679	0.5706
0.9314	0.6738	0.9309	0.6205
0.8272	0.3326	0.8856	0.7683
0.8785	0.1413	0.9032	0.7656
0.9237	0.5527	0.9156	0.7746
0.8939	0.5413	0.8606	0.7055
0.9099	0.5312	0.8606	0.7241
0.9172	0.7348	0.9316	0.5992
0.9194	0.4156	0.8985	0.629
0.9382	0.3752	0.953	0.6784
0.9475	0.2812	0.9077	0.6834
