# Supplementary material for: A ‘torn bag mechanism’ of small extracellular vesicle release via limiting membrane rupture of en bloc released amphisomes (amphiectosomes)
Source: eLife. 2025 Feb 7;13:RP95828. doi: 10.7554/eLife.95828 (PMC11805505; doi:10.7554/eLife.95828)
Supplement: Figure 2—figure supplement 4—source data 1. [file elife-95828-fig2-figsupp4-data1.zip]

Archive with 9 entries (8 files):
- Figure 2-figure supplement 4-source data 1/
- Figure 2-figure supplement 4-source data 1/anti-ALIX Merck SAB4200477.tif
- Figure 2-figure supplement 4-source data 1/anti-CD63 Merck SAB2109138.tif
- Figure 2-figure supplement 4-source data 1/anti-CD63 Santa Criz, MX-49.129.5.tif
- Figure 2-figure supplement 4-source data 1/anti-CD81 Invitrogen MA5-13548.tif
- Figure 2-figure supplement 4-source data 1/anti-CD81 Merck SAB3500454.tif
- Figure 2-figure supplement 4-source data 1/anti-LC3B_rabbit Sigma ZRB100.tif
- Figure 2-figure supplement 4-source data 1/anti-RAB7_Sigma R8779.tif
- Figure 2-figure supplement 4-source data 1/anti-TSG101 Sigma HPA006161.tif
