# Supplementary material for: A ‘torn bag mechanism’ of small extracellular vesicle release via limiting membrane rupture of en bloc released amphisomes (amphiectosomes)
Source: eLife. 2025 Feb 7;13:RP95828. doi: 10.7554/eLife.95828 (PMC11805505; doi:10.7554/eLife.95828)
Supplement: Figure 2—figure supplement 4—source data 2. [file elife-95828-fig2-figsupp4-data2.zip]

Archive with 9 entries (8 files):
- Figure 2-figure supplement 4-source data 2/
- Figure 2-figure supplement 4-source data 2/anti-ALIX Merck SAB4200477.TIF
- Figure 2-figure supplement 4-source data 2/anti-CD63 Merck SAB2109138.TIF
- Figure 2-figure supplement 4-source data 2/anti-CD63 Santa Cruz MX 49.129.5.TIF
- Figure 2-figure supplement 4-source data 2/anti-CD81 Invitrogen MA5-13548.TIF
- Figure 2-figure supplement 4-source data 2/anti-CD81 Merck SAB3500454.TIF
- Figure 2-figure supplement 4-source data 2/anti-LC3B Sigma ZRB100.TIF
- Figure 2-figure supplement 4-source data 2/anti-RAB7 Sigma R8779.TIF
- Figure 2-figure supplement 4-source data 2/anti-TSG101 Sigma HPA006161.TIF
