# Supplementary material for: A ‘torn bag mechanism’ of small extracellular vesicle release via limiting membrane rupture of en bloc released amphisomes (amphiectosomes)
Source: eLife. 2025 Feb 7;13:RP95828. doi: 10.7554/eLife.95828 (PMC11805505; doi:10.7554/eLife.95828)
Supplement: Figure 2—figure supplement 5—source data 2. [file elife-95828-fig2-figsupp5-data2.zip]

Archive with 5 entries (4 files):
- Figure 2-figure supplement 5-source data 2/
- Figure 2-figure supplement 5-source data 2/anti-GFP.TIF
- Figure 2-figure supplement 5-source data 2/anti-LC3A.TIF
- Figure 2-figure supplement 5-source data 2/anti-LC3B.TIF
- Figure 2-figure supplement 5-source data 2/anti-RFP.TIF
