# Supplementary material for: A ‘torn bag mechanism’ of small extracellular vesicle release via limiting membrane rupture of en bloc released amphisomes (amphiectosomes)
Source: eLife. 2025 Feb 7;13:RP95828. doi: 10.7554/eLife.95828 (PMC11805505; doi:10.7554/eLife.95828)
Supplement: Figure 3—source data 3. [file elife-95828-fig3-data3.zip]

Archive with 6 entries (5 files):
- Figure 3-source data 4/
- Figure 3-source data 4/anti-LC3B-1.TIF
- Figure 3-source data 4/anti-LC3B-2.TIF
- Figure 3-source data 4/anti-LC3B-3.TIF
- Figure 3-source data 4/anti-LC3B-4.TIF
- Figure 3-source data 4/anti-LC3B-5.TIF
